# Supplementary material for: Can HRV Predict Prolonged Hospitalization and Favorable or Unfavorable Short-Term Outcome in Patients with Acute Ischemic Stroke?
Source: Life (Basel). 2023 Mar 23;13(4):856. doi: 10.3390/life13040856 (PMC10140812; doi:10.3390/life13040856)
Supplement: Supplementary file 1 [file life-13-00856-s001.zip]

Archive with 1 entries (1 files):
- life-2204115-supplementary.pdf
